# Supplementary material for: A Cost-Effective Standardized Quantitative Detection Method for Soil Microplastics in Different Substrates
Source: Toxics. 2026 Jan 22;14(1):105. doi: 10.3390/toxics14010105 (PMC12845626; doi:10.3390/toxics14010105)
Supplement: Supplementary file 1 [file toxics-14-00105-s001.zip › Supplementary Table S1.xlsx]

## Sheet: Distribution Research
Serial Number	Title of Literature	Author	Journal	DOI	Year
1	Microplastic pollution in vegetable farmlands of suburb Wuhan, central China	Chen Yuling; Leng Yifei; Liu Xiaoning; Wang Jun	Environmental Pollution	10.1016/j.envpol.2019.113449	2020
2	The occurrence and distribution characteristics of microplastics in the agricultural soils of Shaanxi Province, in north western China	Ding Ling; Zhang Shuaiya; Wang Xiaoyu; Yang Xiaomei; Zhang Chutian; Qi Yanbing; Guo Xuetao	Science of The Total Environment	10.1016/j.scitotenv.2020.137525	2020
3	The first report on the source to sink characterization of microplastic pollution from a riverine environment in tropical India	Amrutha K; Warrier Anish Kumar	Science of The Total Environment	10.1016/j.scitotenv.2020.140377	2020
4	Wetland soil microplastics are negatively related to vegetation cover and stem density	Helcoski Ryan; Yonkos Lance T; Sanchez Alterra; Baldwin Andrew H	Environmental Pollution	10.1016/j.envpol.2019.113391	2020
5	Plastic contamination of forest, urban, and agricultural soils: a case study of Yeoju City in the Republic of Korea	Yu Ri Choi; Young Nam Kim; Jung Hwan Yoon; Nicholas Dickinson & Kye Hoon Kim	Journal of Soils and Sediments	10.1007/s11368 020 02759 0	2020
6	Fate and abundance of antibiotic resistance genes on microplastics in facility vegetable soil	Xiao Ming Lu ; Peng Zhen Lu ; Xue Ping Liu	Science of The Total Environment	10.1016/j.scitotenv.2019.136276	2020
7	Microplastics in Yellow River Delta wetland: Occurrence, characteristics, human influences, and marker	Zhenghua Duan ; Shuang Zhao ; Lejun Zhao ; Xinyue Duan ; Sen Xie ; Hai Zhang ; Yubin Liu ; Yawen Peng ; Chunguang Liu ; Lei Wang	Environmental Pollution	10.1016/j.envpol.2019.113232	2020
8	Distribution of low density microplastics in the mollisol farmlands of northeast China	Zhang Shaoliang; Liu Xu; Hao Xinhua; Wang Jiuqi; Zhang Ying	Science of The Total Environment	10.1016/j.scitotenv.2019.135091	2020
9	Abundance and distribution characteristics of microplastic in plateau cultivated land of Yunnan Province, China	Bin Huang; Leiye Sun; Mengran Liu; Haiyou Huang; Huan He; Fengxia Han; Xiaoxia Wang; Zhixiang Xu; Bei Li & Xuejun Pan	Environmental Science and Pollution Research	10.1007/s11356 020 10527 3	2020
10	Spatial distribution of microplastics in soil with context to human activities: a case study from the urban center	Anam Rafique; Muhammad Irfan; Mehvish Mumtaz & Abdul Qadir	Environmental Monitoring and Assessment	10.1007/s10661 020 08641 3	2020
11	Characteristics of heavy metal migration in the gasification combustion process of rural solid waste: Influencing factors and mechanisms	Teng Wen; You Zi; Liao Yanfen; Chen Zhuofan; Qi Xin; Ma Xiaoqian	Waste Management	10.1016/j.wasman.2019.09.043	2020
12	Effects of plastic mulching on the accumulation and distribution of macro and micro plastics in soils of two farming systems in Northwest China	Fanrong Meng;Tinglu Fan; Xiaomei Yang ;Michel Riksen; Minggang Xu ; Violette Geissen	Environmental Science	10.7717/peerj.10375	2020
13	Microplastic pollution in neotropical rainforest, savanna, pine plantations, and pasture soils in lowland areas of Oaxaca, Mexico: Preliminary results	Jonás Álvarez Lopeztello ; Celerino Robles;Rafael F del Castillo;	Ecological Indicators	10.1016/j.ecolind.2020.107084	2020
14	Distribution characteristics of microplastics in agricultural soils from the largest vegetable production base in China	Lu Yu; JiaoDi Zhang ;Yang Liu;LiYuan Chen; Shu Tao ;WenXin Liu	Science of The Total Environment	10.1016/j.scitotenv.2020.14386	2021
15	Distinct microplastic distributions in soils of different land use types: A case study of Chinese farmlands	Jiao Wang a;Jiayao Li a;Sitong Liu a;Hongyu Li a;Xiaochen Chen b;Chu Peng c;Pingping Zhang d;Xianhua Liu	Environmental Pollution	10.1016/j.envpol.2020.116199	2021
16	The occurrence of microplastics in farmland and grassland soils in the Qinghai Tibet plateau: Different land use and mulching time in facility agriculture	Sansan Feng ; Hongwei Lu; Yunlong Liu ;	Environmental Pollution	10.1016/j.envpol.2021.116939	2021
17	Abundance and characteristics of microplastics in soils with different agricultural practices: Importance of sources with internal origin and environmental fate	Seung Kyu Kim ;Ji Su Kim ;Hwang Lee 2025/8/1Hee Jee Lee;	Journal of Hazardous Materials	10.1016/j.jhazmat.2020.123997	2021
18	Microplastic contamination is ubiquitous in riparian soils and strongly related to elevation, precipitation and population density	Yanfei Zhou;Gang He ; Xiaoliang Jiang ;Lunguang Yao ; Lu Ouyang ;Xiaoyan Liu; Wenzhi Liu ;Yi Liu ;	Journal of Hazardous Materials	10.1016/j.jhazmat.2021.125178	2021
19	Occurrence, distribution and affecting factors of microplastics in agricultural soils along the lower reaches of Yangtze River, China	Lu Cao ; Di Wu ;Peng Liu ;Wenyou Hu ;Li Xu; Yicheng Sun;Qiumei Wu ; Kang Tian ;Biao Huang ;Seo Joon Yoon;Bong Oh Kwon;Jong Seong Khim	Science of The Total Environment	10.1016/j.scitotenv.2021.148694	2021
20	Microplastics in an agricultural soil following repeated application of three types of sewage sludge: A field study	Jie Yang ;Lianzhen Li; Ruijie Li ;Li Xu;Yichen Shen ;Simin Li ;Chen Tu;Longhua Wu ;Peter Christie ;Yongming Luo;	Environmental Pollution	10.1016/j.envpol.2021.117943	2021
21	The occurrence of microplastic in Mu Us Sand Land soils in northwest China: Different soil types, vegetation cover and restoration years	Ling Ding ;Xinglei Wang ; Zhuozhi Ouyang; Yanhua Chen;Xuexia Wang ; Dongsheng Liu ;Shasha Liu ;Xiaomei Yang ;Hanzhong Jia ;Xuetao Guo ;	Journal of Hazardous Materials	10.1016/j.jhazmat.2020.123982	2021
22	Effect of plastic film mulching on the distribution of plastic residues in agricultural fields	Vinoth Kumar M ;Merline Sheela A ;	Chemosphere	10.1016/j.chemosphere.2020.128590	2021
23	Abundance and distribution characteristics of microplastic in plateau cultivated land of Yunnan Province, China	Bin Huang;Leiye Sun; Mengran Liu ;Haiyou Huang;uan He;Fengxia Han ;Xiaoxia Wang ;Zhixiang Xu ; Bei Li ;Xuejun Pan;	Environmental Science and Pollution Research	10.1007/s11356 020 10527 3	2021
24	Microplastics in the Lut and Kavir Deserts, Iran	Sajjad Abbasi;Andrew Turner;Mohammad Hoseini;Hoda Amiri	Environmental Science & Technology	10.1021/acs.est.1c00615	2021
25	Exploring the Occurrence Characteristics of Microplastics in Typical Maize Farmland Soils With Long Term Plastic Film Mulching in Northern China	Jiajia Zhang1Guoyuan Zou Xuexia Wang Wencheng Ding Li Xu Baoyin Liu Yunsen Mu Xuran Zhu Lianjie Song Yanhua Chen	Sec. Marine Pollution	10.3389/fmars.2021.800087	2021
26	Distribution of microplastics in mulched soil in Xinjiang, China	Can Hu; Bing Lu; Wensong Guo; Xiuying Tang; Xufeng Wang; Yinghao Xue; Long Wang; Xiaowei He	International Journal of Agricultural and Biological Engineering	10.25165/j.ijabe.20211402.6165	2021
27	Microplastic pollution in neotropical rainforest, savanna, pine plantations, and pasture soils in lowland areas of Oaxaca, Mexico: Preliminary results	Jon as Alvarez Lopeztello a a ; Celerino Robles b ; Rafael F del Castillo	Ecological Indicators	10.1016/j.ecolind.2020.107084	2021
28	Interactions between water flow and microplastics in silt loam and loamy sand	Xuguang Xing ; Miao Yu ; Tianjiao Xia ; Li Ma	Soil Science Society of America Journal	10.1002/saj2.20337	2021
29	Particles under stress: ultrasonication causes size and recovery rate artifacts with soil derived POM but not with microplastics	Frederick Büks; Gilles Kayser; Antonia Zieger; Friederike Lang; and Martin Kaupenjohann	Biogeosciences	10.5194/bg-18-159-2021	2021
30	Land use patterns determine the distribution of soil microplastics in typical agricultural areas on the eastern Qinghai Tibetan Plateau	Zhang Haixin ; Huang Yimei ; An Shaoshan ; Li Haohao ; Deng Xiaoqian ; Wang Pan ; Fan Mengyuan	Journal of Hazardous Materials	10.1016/j.jhazmat.2021.127806	2022
31	Accumulation of microplastics in greenhouse soil after long term plastic film mulching in Beijing, China	Kang Wang; Wei Chen; Jiayu Tian ; Fangqu Niu ; Yu Xing ; Yamei Wu; Ruixuan Zhang; Jinsha Zheng ; Li Xu	Science of The Total Environment	10.1016/j.scitotenv.2022.154544	2022
32	National scale distribution of micro(meso)plastics in farmland soils across China: Implications for environmental impacts	Jiani Hu; Defu He ; Xiaoting Zhang ; Xinyu Li ; Yingxin Chen ; Gao Wei ; Yalin Zhang ; Yong Sik Ok ; Yongming Luo	Journal of Hazardous Materials	10.1016/j.jhazmat.2021.127283	2022
33	Distribution and migration characteristics of microplastics in farmland soils, surface water and sediments in Caohai Lake, southwestern plateau of China	Zhenming Zhang; Xianliang Wu; Jiachun Zhang; Xianfei Huang	Journal of Cleaner Production	10.1016/j.jclepro.2022.132912	2022
34	Effects of land use and landscape on the occurrence and distribution of microplastics in soil, China	Ya Zhang ; Kang Wang; Weizhi Chen ; Yong Ba ; Kifayatullah Khan ; Wei Chen ; Chen Tu ; Changer Chen ; Li Xu	Science of The Total Environment	10.1016/j.scitotenv.2022.157598	2022
35	Widespread microplastic pollution in mangrove soils of Todos os Santos Bay, northern Brazil	Eldimar da Silva Paes ; Thomas Vincent Gloaguen ; Henrique dos Anjos da Conceição Silva ; Taciane Santos Duarte ; Maria da Conceição de Almeida ; Oldair Del’Arco Vinhas Costa ; Marcela Rebouças Bomfim ; Jorge Antônio Gonzaga Santos	Environmental Research	10.1016/j.envres.2022.112952	2022
36	Investigating the dispersal of macro and microplastics on agricultural fields 30 years after sewage sludge application	Collin J Weber; Alexander Santowski & Peter Chifflard	Scientific Reports	10.1038/s41598 022 10294 W	2022
37	Microplastics pollution in soil increases dramatically with long term application of organic composts in a wheat–maize rotation	Jiajia Zhang Xuexia Wang Wentao Xue Li Xu Wencheng Ding Meng Zhao Shanjiang Liu Guoyuan Zou Yanhua Chen	Journal of Cleaner Production	10.1016/j.jclepro.2022.131889	2022
38	Corrigendum to “Environmental performance and shell formation related carbon flows for mussel farming systems”	Arianna Martini; Massimo Calì; Fabrizio Capoccioni; Marco Martinoli; Domitilla Pulcini; Luca Buttazzoni; Thomas Moranduzzo; Giacomo Pirlo	Science of The Total Environment	10.1016/j.scitotenv.2022.158581	2022
39	Soil microplastic pollution under different land uses in tropics, southwestern China	Guorui Xu Lei Yang Li Xu Jie Yang	Chemosphere	10.1016/j.chemosphere.2021.133176	2022
40	The occurrence and effect of altitude on microplastics distribution in agricultural soils of Qinghai Province, northwest China	Mengfan Lang Guyue Wang Yueyun Yang Weimin Zhu Youming Zhang Zhuozhi Ouyang Xuetao Guo	Science of The Total Environment	10.1016/j.scitotenv.2021.152174	2022
41	Microplastics trapped in soil aggregates of different land use types: A case study of Loess Plateau terraces, China	Haixin Zhang Yimei Huang Shaoshan An Junfeng Zhao Li Xiao Haohao Li Qian Huang	Environmental Pollution	10.1016/j.envpol.2022.119880	2022
42	Microplastic pollution in urban green belt soil in Shihezi City, China	Xiaodong Liu; Shaohua He; Yanbin Tong; Zilong Liu; Weijun Li; Nuerguli Xiayihazi & Jianjiang Lu	Environmental Science and Pollution Research	10.1007/s11356 022 20083 7	2022
43	Heterogeneity of plastic residue was determined by both mulch film and external plastic pollutants in the farmland of Northeast China	Pengke Yan Shaoliang Zhang Jiuqi Wang Ziliang Xiao Sihua Yan Wan Wang Muhammad Aurangzeib	Science of The Total Environment	10.1016/j.scitotenv.2022.158681	2022
44	New insights into the distribution, potential source and risk of microplastics in Qinghai Tibet Plateau	Qianqian Li Ziwei Han Guijin Su Meifang Hou Xihui Liu Xu Zhao	Environment International	10.1016/j.envint.2023.107956	2023
45	Microplastic characteristics and microplastic heavy metal synergistic contamination in agricultural soil under different cultivation modes in Chengdu, China	Yu liang Liao Qi xuan Tang Jin yan Yang	Journal of Hazardous Materials	10.1016/j.jhazmat.2023.132270	2023
46	Effects of irrigation on the fate of microplastics in typical agricultural soil and freshwater environments in the upper irrigation area of the Yellow River	Yixuan Liu Yaxing Liu Yue Li Pengyang Bian Yue Hu Jie Zhang Weibo Shen	Journal of Hazardous Materials	10.1016/j.jhazmat.2023.130766	2023
47	Identification of factors influencing the microplastic distribution in agricultural soil on Hainan Island	Xiaokang He Yibin Qian Zhenling Li Shuai Yang Jinfei Tian Qixuan Wang Jinming Lei Ruifang Qi	Science of The Total Environment	10.1016/j.scitotenv.2023.162426	2023
48	Urban Microplastic Pollution Revealed by a Large Scale Wetland Soil Survey	Junjie Lei; Xuyuan Zhang;Wende Yan;Xiaoyong Chen;Ziqian Li;Peipei Dan;Qing Dan;Wenxi Jiang;Qian Liu;Yong Li	Environmental Science & Technology	10.1021/acs.est.2c08567	2023
49	Occurrence and characteristics of microplastics in soils from greenhouse and open field cultivation using plastic mulch film	Ruimin Qi ;Yuanyuan Tang;Davey L Jones;Wenqing He;Changrong Yan	science of the total environment	10.1016/j.scitotenv.2023.166935	2023
50	Microplastics in plateau agricultural areas: Spatial changes reveal their source and distribution characteristics	Yang Zhou;Jing Jing;Ruyue Yu;Yunze Zhao;Yuxuan Gou;Zhengyu Zhang;Huaizhi Tang;Hongyan Zhang;Yuanfang Huang	environmental pollution	10.1016/j.envpol.2023.121006	2023
51	Distribution characteristics of microplastics in soil of Loess Plateau in northwest China and their relationship with land use type.	Zhang M;Zheng Y;Li J;Liu K; Wang H; Gu H;Zhang Z ;Guo X	The Science of the Total Environment	10.1016/j.scitotenv.2023.161674	2023
52	Distribution characteristics of plastic film residue in long term mulched farmland soil	Zhengxin Xu;Can Hu;Xufeng Wang;Long Wang; Jianfei Xing; Xiaowei He;Zaibin Wang; Pengfei Zhao	Soil Ecology Letters	10.1007/s42832 022 0144 4	2023
53	Pollution and Distribution of Microplastics in Grassland Soils of Qinghai Tibet Plateau, China	Sumei Li;Ziyi Li;Jun Xue; Sha Chen;Hanbing Li; Jian Ji ;Yixuan Liang; Jiaying Fei;Weiyi Jiang	Toxics	10.3390/toxics11010086	2023
54	Microplastic Accumulation in Agricultural Soils with Different Mulching Histories in Xinjiang, China	Shan Zhang ;Anming Bao ;Xiaoli Lin;Gongxu Jia ;Qingling Zhang	Sustainability	10.3390/su15065438	2023
55	Effects of land use on the distribution of soil microplastics in the Lihe River watershed, China	Yifei Qiu;Shenglu Zhou;Wendong Qin;Chuchu Zhang;Chengxiang Lv;Mengmeng Zou	chemosphere	10.1016/j.chemosphere.2023.138292	2023
56	Meso and microplastic contamination in mulching cultivated soil at a national scale, China	Yinghao Xue;Jing Li;Tuo Jin;Dongsheng Liu;Guoyuan Zou ;Fang Li;Kang Wang;Li Xu	journal of leaner production	10.1016/j.jclepro.2023.138215	2023
57	Microplastic transport during desertification in drylands: Abundance and characterization of soil microplastics in the Amu Darya Aral Sea basin, Central Asia	Peng Zhang ;Jin Wang; Lei Huang; Mingzhu He ;Haotian Yang ;Guang Song; Jiecai Zhao;Xinrong Li	journal of environmental management	10.1016/j.jenvman.2023.119353	2023
58	Distribution characteristics and correlation of macro and microplastics under long term plastic mulching in northwest China	Junhao Cao;Xiaodong Gao;Qi Hu;Changjian Li ;Xiaolin Song;Yaohui Cai;Kadambot HM Siddique; Xining Zhao	soil and tillage research	10.1016/j.still.2023.105738	2023
59	Vertical distribution and characteristics of soil microplastics under different land use patterns: A case study of Shouguang City, China	Jizhi Li;Bin Zhu;Bin Huang;Jian Ma;Caiyan Lu;Guangyu Chi;Wei Guo;Xin Chen	science of the total environment	10.1016/j.scitotenv.2023.166154	2023
60	Antibiotics and microplastics in manure and surrounding soil of farms in the Loess Plateau: Occurrence and correlation	Yuting Wang;Yanhua Wang;Tianjie Shao; Ruiyuan Wang; Zhibao Dong ;Baoshan Xing	ScienceDirect Journal of Hazardous Materials	10.1016/j.jhazmat.2024.133434	2024
61	Tire plastic and road wear particles on Yujing Expressway in the restoration area of Mu Us Sandy Land: Occurrence characteristics and ecological risk screening	Na Xiao;Yanhua Wang; Ziyi Guo; Tianjie Shao;Zhibao Dong; Baoshan Xing	ScienceDirect Journal of Hazardous Materials	10.1016/j.jhazmat.2024.133860	2024
62	Evaluation of niche, diversity, and risks of microplastics in farmland soils of different rocky desertification areas	Xiuyuan Yang;Zuyan Wan; Jinnan Xiao;Fupeng Li; Fudong Zhang; Zhenming Zhang	ScienceDirect Journal of Hazardous Materials	10.1016/j.jhazmat.2024.133603	2024
63	Environmental fate of microplastics in alpine and canyon type river cascade reservoir systems: Large scale investigation of the Yalong River in the eastern Qinghai Tibet Plateau	Yixuan Liu; Shaoting Zhao; Dongzhi Wang ; Shichen Wang; Xiaofan Ding;Kaiyang Han; Ruiying Wang; Yuyang Kou; Guangqian Zhou; Weibo Shen	Science of The Total Environment	10.1016/j.scitotenv.2024.170300	2024
64	Distribution of microplastics in soil by types of land use in metropolitan area of Seoul	Jung Hwan Yoon;Bo Hyun Kim & Kye Hoon Kim	Springer Applied Biological Chemistry	10.1186/s13765 024 00869 8	2024
65	Assessment of Microplastics and Potentially Toxic Elements in Surface Sediments of the River Kelvin, Central Scotland, United Kingdom	Oluwatosin Sarah Shokunbi;Gideon Aina Idowu;Ademola Festus Aiyesanmi & Christine Margaret Davidson	Springer Environmental Management	10.1007/s00267 024 01947 9	2024
66	Microplastics in a solid waste landfill in Japan: concentrations in landfilled waste, cover soil, rainwater and leachate	Hirofumi Nakayama;Atsuki Fukuda & Takayuki Shimaoka	Springer Journal of Material Cycles and Waste Management	10.1007/s10163 024 01895 w	2024
67	Effects of soil properties and land use patterns on the distribution of microplastics: A case study in southwest China	Fudong Zhang;Xiuyuan Yang; Zhenming Zhang	Journal of Environmental Management	10.1016/j.jenvman.2024.120598	2024
68	Impacts of rainfall and lakeshore soil properties on microplastics in inland freshwater: A case study in Donghu Lake, China	Yan Jiang;Yinuo Yang;Chenxi Zhan and Bo Cheng	Environmental Science-processes & Impacts	10.1039/d3em00500c	2024
69	The microplastics distribution characteristics and their impact on soil physicochemical properties and bacterial communities in food legumes farmland in northern China	Yuepeng La ; Li Zhang;Nan Zhao; Huike Ye ; Qiang Zeng; Lijie Zhao ; Zhengjun Wang; Dasong Lin; Ruigang Wang	Journal of Hazardous Materials	10.1016/j.jhazmat.2024.134282	2024
70	Analysis and risk evaluation of soil microplastics in the Rohingya refugee camp area, Bangladesh: A comprehensive study	Aowlad Hossain ; Md Ibrahim Adham ; Mehedi Hasan; Mir Mohammad Ali ; Md Abu Bakar Siddique; Venkatramanan Senapathi ; Abu Reza Md Towfiqul Islam	Regional Studies in Marine Science	10.1016/j.rsma.2024.103578	2024
71	Microplastics in vineyard soils: First insights from plastic intensive viticulture systems	Jenny Klaus;Manuel Seeger; Moritz Bigalke;Collin J Weber	Environmental Nanotechnology, Monitoring & Management	10.1016/j.scitotenv.2024.174699	2024
72	Considering microplastic characteristics in ecological risk assessment: A case study for China	Yang Zhou; Zhengyu Zhang ; Feifei Bao ; Yuhan Du ; Huiying Dong ; Chengrui Wan ; Yuanfang Huang ; Hongyan Zhang	Journal of Hazardous Materials	10.1016/j.jhazmat.2024.134111	2024
73	Occurrence and distribution of microplastics in the adjacent environment of Yellow River Delta, China	Ruibo Ding; Qiaoling Li ; Kang Wang ; Jiayu Tian ; Luli Lu ; Wenxing Li ; Li Xu	Marine Pollution Bulletin	10.1016/j.marpolbul.2023.116019	2024

## Sheet:  Drying
Parameters of Each Step	Dryin g
	Soil Dosage	Number of Literatures	Temperature	Number of Literatures	Time	Number of Literatures
Parameter 1	Not Mentioned / Not Specified	11	Not Mentioned / Not Specified	18	Not Mentione d / Not Specifie d	46
Parameter 2	3 g	1	Without Drying	1	2 h	1
Parameter 3	5 g	3	Air Drying	23	12 h	2
Parameter 4	10 g	12	Lyophilization	3	24 h	14
Parameter 5	15 g	2	25℃	4	48 h	3
Parameter 6	20 g	3	30℃	3	72 h	3
Parameter 7	30 g	4	40℃	2	<4 d	1
Parameter 8	40 g	1	45℃	1	3-5 d	1
Parameter 9	50 g	15	50℃	3	3-7 d	1
Parameter 10	100 g	11	60℃	11	14 d	1
Parameter 11	150 g	1	70℃	5	7-15 d	1
Parameter 12	200 g	3	90℃	3	20 d	1
Parameter 13	300 g	2			35 d	1
Parameter 14	50-100 g	1
Parameter 15	400 g	1
Parameter 16	1000 g	3
Parameter 17	3000 g	1

## Sheet: Density Separation
Parameters of Each Step	Density Separation
	Flotation Solution (Chemical Formula)	Number of Literatures	Container	Number of Literatures	Standing Time	Number of Literatures	Soil-to-Flotation-Solution Ratio	Number of Literatures	Processing Method	Number of Literatures	Treatment Time	Number of Literatures	Supernatant Extraction Times	Number of Literatures	Supernatant Extraction Method	Number of Literatures	Time Consumed for Density Separation Process	Number of Literatures
Parameter 1	Not Mentioned / Not Specified	4	Not Mentioned / Not Specified	14	Not Mentioned / Not Specified	22	Not Mentioned / Not Specified	41	Not Mentioned / Not Specified	13	Not Mentioned / Not Specified	17	Not Mentioned / Not Specified	13	Not Mentioned /Not Specified	53	Not Mentioned / Not Specified	23
Parameter 2	Distilled Water	5	Glass Beaker	35	45-50 s	1	5 g Soil : 30 mL Flotation Solution	1	Ultrasound	21	0.5 min	2	1	11	Decantation	6	21 min	1
Parameter 3	Water	1	Erlenmeyer Flask	11	1 h	1	10 g Soil : 15 mL Flotation Solution	1	Stirring	34	1 min	3	2	9	Specialized Apparatus	3	2 h 2 min	1
Parameter 4	NaCl	2	Glass Bottle	4	2 h	1	10 g Soil : 20 mL Flotation Solution	1	Magnetic Stirrer	10	2 min	10	3	33	Filtration	7	12 h	1
Parameter 5	ZnCl₂	32	Centrifuge Tube	10	6 h	3	10 g Soil : 28 mL Flotation Solution	1	Oscillatory Stirring	4	5 min	15	4	3	Sieving	4	12 h 2 min	1
Parameter 6	CaCl2	11	Polyethylene Bottle (PE Bottle)	1	10 h	2	10 g Soil : 30 mL Flotation Solution	1	Manual Shaking	5	5-10 min	1	3-5	3	Siphoning After Decantation	2	18 h	1
Parameter 7	NaBr	3	Specialized Apparatus	1	12 h	5	10 g Soil : 100 mL Flotation Solution	1	Centrifugation	14	10 min	9	3-6	1	Decantation with Glass Rod Guiding	1	18.5 h	1
Parameter 8	NaI	6	Separatory Funnel	2	24 h	29	10 g Soil : 200 mL Flotation Solution	2	Oscillation	4	15 min	5			Filtration with 0.45 μm GF/A Membrane	1	24 h	1
Parameter 9	Rapeseed Oil	1	Wide-Mouth Bottle / Jar	1	48 h	4	10 g Soil : 250 mL Flotation Solution	1			20 min	6			Filtration with 20 μm Nylon Mesh	1	24 h 2 min	2
Parameter 10	Olive Oil	1	Continuous Separation Flotation Device	2	Incubated Overnight	6	15 g Soil : 60 mL Flotation Solution	1			26 min	1					24 h 16.5 min	1
Parameter 11	Potassium Formate	3	Centrifugal Secondary Density Flotation Device	1	Two Days and Two Nights	1	15 g Soil : 60 mL Flotation Solution	1			30 min	20					36 h	1
Parameter 12	Sodium Hexametaphosphate	2					20 g Soil : 80 mL Flotation Solution	1			40 min	1					36 h 15 min	1
Parameter 13	Sodium Polytungstate (SPT)	3					30 gSoil : 200 mL Flotation Solution	2			60 min	1					37.5 h	2
Parameter 14	n-Hexane	1					50 g Soil : 100 mL Flotation Solution	3			120 min	2					48 h	1
Parameter 15							50 g Soil : 200 mL Flotation Solution	2									48 h 40 min	1
Parameter 16							50 g Soil : 500 mL Flotation Solution	1									72 h	3
Parameter 17							100 g Soil : 200 mL Flotation Solution	4									72 h 15 min	3
Parameter 18							100 g Soil : 250 mL Flotation Solution	1									73 h 20 min	1
Parameter 19							100 g Soil : 900 mL Flotation Solution	1									73 h 45 min	1
Parameter 20							150 g Soil : 900 mL Flotation Solution	1									73.5 h	6
Parameter 21							200 g Soil : 1000 mL Flotation Solution	1									74 h	1
Parameter 22																	110.5 h	1

## Sheet: Digestion
Parameters of Each Step	Digestion
	Digestion Solution (Chemical Formula)	Number of Literatures	Temperature	Number of Literatures	Time	Number of Literatures	Working Instrument	Number of Literatures	Working Ratio	Number of Literatures	Digestion Times	Number of Literatures	Time Consumed for Digestion Process	Number of Literatures
Parameter 1	Not Mentioned / Not Specified	11	Not Mentioned / Not Specified	20	Not Mentioned / Not Specified	26	Not Mentioned / Not Specified	51	Not Mentioned / Not Specified	68	Not Mentioned / Not Specified	17	Not Mentioned / Not Specified	24
Parameter 2	FeSO4	2	Room Temperature	8	5 min	3	Water Bath	4	3 : 10	1	Once	54	one-twelft h of an hour	1
Parameter 3	Fenton's Reagent + 3 mL Concentrated H2SO4	1	＜40℃	1	30 min	1	Shaker	2	1 : 10	1	Twice	1	3 h	1
Parameter 4	30 % H₂O₂	47	50℃	12	6 h	1	Constant-Temperature Incubator	1	10 : 1	2	3 to 6 Times	1	6 h	1
Parameter 5	35 % H₂O₂	2	60℃	14	12 h	3	Oven	3					24 h	11
Parameter 6	Fenton's Reagent	12	65℃	7	24 h	13	Hot Plate	4					12 h	3
Parameter 7	KOH	1	70℃	9	20-24 h	1	Oscillator	2					20-24 h	1
Parameter 8	10 % NaOH	1	75℃	1	48 h	7	Orbital Shaker	1					24.5 h	1
Parameter 9	KOH : NaClO（2:3）	1	Ice Bath	1	72 h	16	Reciprocal Shaker	1					25 h	1
Parameter 10			Overnight	1	3 d	2	Water Bath Shaker	3					48 h	5
Parameter 11					8 h to 3 Weeks	1	Constant-Temperature Oscillator	2					48.5 h	1
Parameter 12					24-72 h	1	Air-Bath Constant-Temperature Oscillator	1					51 h	1
Parameter 13					24.5 h	1	Constant-Temperature Shaker (80 rpm)	5					72 h	18
Parameter 14							Graphite Hot Plate	1					168 h	1
Parameter 15							Hot Plate	2					144-288 h	1
Parameter 16							Graphite Furnace	1

## Sheet: Quantification
Parameters of Each Step	Quantification
	Quantitative Instrument	Number of Literatures	Particle Size Measurement Software	Number of Literatures
Parameter 1	Not Mentioned / Not Specified	4	Not Mentioned / Not Specified	51
Parameter 2	Microscope	1	Leica Application Suite (LAS)	1
Parameter 3	Stereomicroscope	27	Nano Measuer	1
Parameter 4	Metallographic Microscope	1	ImageJ	11
Parameter 5	Stereo Fluorescence Microscope	5	LAMOS Pro (Research and Development Center,China)	1
Parameter 6	Binocular Microscope	3	UopView	2
Parameter 7	Optical Microscope	1	OPUS7.0 and SPECTRAGRYPH1.2.14	1
Parameter 8	Scanning Electron Microscope (SEM)	1	Langyan Image (VTX 12,China)	1
Parameter 9	Microscope (Equipped with a Camera)	2	Nikon SMZ 25 (A Stereomicroscope-Accompanying Software Launched by Nikon Corporation)	1
Parameter 10	Stereomicroscope (Equipped with a Camera)	3	QICPIC Image Analysis System	1
Parameter 11	Optical Microscope (Equipped with a Camera)	21	TCapture	1
Parameter 12	Laser Infrared Imaging Spectrometer (Agilent 8700LDIR)	5	Interactive Measurement Toolki	1
Parameter 13	Laser Direct Infrared Imaging System (Agilent 8700)	1
Parameter 14	Fourier Transform Infrared Spectrometer (Nicolet iN10 spectrometer,Thermo Scientific,USA)	1

## Sheet: Sequence of Digestion and Densi
Parameters of Each Step	Sequence of Digestion and Density Separation	Number of Literatures
Parameter 1	Neither Mentioned nor Specified	4
Parameter 2	Density Separation Only	11
Parameter 3	Digestion Only	2
Parameter 4	Digestion → Density Separation	6
Parameter 5	Density Separation → Digestion	49
Parameter 6	Digestion → Density Separation → Digestion	1
Parameter 7	Density Separation → Digestion → Density Separation	4
