# Supplementary material for: A Cost-Effective Standardized Quantitative Detection Method for Soil Microplastics in Different Substrates
Source: Toxics. 2026 Jan 22;14(1):105. doi: 10.3390/toxics14010105 (PMC12845626; doi:10.3390/toxics14010105)
Supplement: Supplementary file 1 [file toxics-14-00105-s001.zip › Supplementary Table S2.xlsx]

## Sheet: Bibliographic Information
Serial Number

## Sheet:  Recovery rate 
Serial Number

## Sheet: Cost-effectiveness analysis
Serial Number

## Sheet: Time Cost
Serial Number

## Sheet: summary
Serial Number
